# Supplementary material for: Cycloastragenol Inhibits Experimental Abdominal Aortic Aneurysm Progression
Source: Biomedicines. 2022 Feb 2;10(2):359. doi: 10.3390/biomedicines10020359 (PMC8962318; doi:10.3390/biomedicines10020359)
Supplement: Supplementary file 1 [file biomedicines-10-00359-s001.zip]

Archive with 2 entries (2 files):
- biomedicines-1546602-supplementary table S1.xlsx
- biomedicines-1546602-supplementary.pdf
